# Supplementary material for: Rapid detection of Mycobacterium ulcerans with isothermal recombinase polymerase amplification assay
Source: PLoS Negl Trop Dis. 2019 Feb 1;13(2):e0007155. doi: 10.1371/journal.pntd.0007155 (PMC6373974; doi:10.1371/journal.pntd.0007155)
Supplement: S4 File — (XLSX) [file pntd.0007155.s004.xlsx]

## Sheet: Sample characteristics
Participants' information
Serial ID	Age	Sex	Lesion type	Category	sample types	PCR results	RPA results	Health facility	Clinical Diagnosis
1	52	Male	ulcer	III	Swab	Positive	Positive	Agogo	Buruli ulcer
2	83	Male	ulcer	III	Swab	Positive	Positive	Agogo	Buruli ulcer
3	11	Male	ulcer	III	Swab	Positive	Positive	Agogo	Buruli ulcer
4	10	Female	ulcer	III	Swab	Positive	Positive	Agogo	Buruli ulcer
5	1	Male	Nodule	I	FNA	Positive	Negative	Agogo	Buruli ulcer
6	52	Male	Plaque	I	FNA	Positive	Positive	Agogo	Buruli ulcer
7	54	Female	ulcer	II	Swab	Positive	Positive	Dunkwa	Buruli ulcer
8	17	Male	ulcer	III	Swab	Positive	Positive	Dunkwa	Buruli ulcer
9	54	Female	ulcer	I	Swab	Positive	Positive	Tepa	Buruli ulcer
10	1	Female	ulcer	III	Swab	Positive	Positive	KATH	Buruli ulcer
11	34	Female	ulcer	II	Swab	Positive	Positive	Tepa	Buruli ulcer
12	7	Male	ulcer	III	Swab	Positive	Positive	Dunkwa	Buruli ulcer
13	18	Male	Plaque	I	FNA	Positive	Positive	Agogo	Buruli ulcer
14	42	Male	Nodule	I	FNA	Positive	Positive	Agogo	Buruli ulcer
15	3	Female	Nodule	I	FNA	Positive	Positive	Agogo	Buruli ulcer
16	42	Female	ulcer	I	Swab	Positive	Positive	Tepa	Buruli ulcer
17	26	Female	ulcer	III	Swab	Positive	Positive	Tepa	Buruli ulcer
18	44	Female	ulcer	I	Swab	Positive	Positive	Tepa	Buruli ulcer
19	11	Female	Nodule	I	FNA	Positive	Positive	Agogo	Buruli ulcer
20	35	Female	ulcer	I	FNA	Positive	Positive	Agogo	Buruli ulcer
21	10	Male	ulcer	III	Swab	Positive	Positive	Nkwawie	Buruli ulcer
22	35	Female	Nodule	I	FNA	Positive	Positive	Agogo	Buruli ulcer
23	10	Male	ulcer	I	Swab	Positive	Positive	Nkwawie	Buruli ulcer
24	16	Female	ulcer	II	Swab	Positive	Positive	Agogo	Buruli ulcer
25	12	Female	ulcer	III	Swab	Positive	Positive	Nkwawie	Buruli ulcer
26	8	Female	ulcer	I	Swab	Positive	Positive	Nkwawie	Buruli ulcer
27	12	Female	ulcer	I	Swab	Positive	Positive	Agogo	Buruli ulcer
28	16	Female	Nodule	I	FNA	Positive	Positive	Nkwawie	Buruli ulcer
29	7	Female	ulcer	I	Swab	Positive	Negative	Agogo	Buruli ulcer
30	7	Female	Plaque	II	Swab	Positive	Positive	Tepa	Buruli ulcer
31	13	Female	Nodule	I	FNA	Positive	Positive	Tepa	Buruli ulcer
32	9	Female	Plaque	II	FNA	Positive	Positive	Tepa	Buruli ulcer
33	15	Female	ulcer	II	Swab	Positive	Positive	Tepa	Buruli ulcer
34	10	Male	ulcer	II	Swab	Positive	Positive	Tepa	Buruli ulcer
35	11	Female	ulcer	II	Swab	Positive	Positive	Tepa	Buruli ulcer
36	31	Male	ulcer	I	Swab	Positive	Negative	Agogo	Buruli ulcer
37	20	Male	ulcer	II	FNA	negative	Negative	Agogo	Buruli ulcer
38	8	Male	ulcer	II	Swab	Positive	Positive	Nkwawie	Buruli ulcer
39	58	Female	Nodule	II	FNA	Positive	Negative	Agogo	Buruli ulcer
40	15	Male	Plaque	II	FNA	Positive	Negative	Nkwawie	Buruli ulcer
41	6	Male	ulcer	I	Swab	Positive	Positive	Nkwawie	Buruli ulcer
42	9	Male	Plaque	II	FNA	Positive	Positive	Nkwawie	Buruli ulcer
43	9	Male	Plaque	I	FNA	Positive	Positive	Agogo	Buruli ulcer
44	25	Female	Nodule	I	FNA	Positive	Positive	Agogo	Buruli ulcer
45	7	Female	ulcer	II	Swab	Positive	Negative	Agogo	Buruli ulcer
46	15	Male	Plaque	II	FNA	Positive	Positive	Nkwawie	Buruli ulcer
47	32	Male	Nodule	II	FNA	Positive	Positive	Nkwawie	Buruli ulcer
48	13	Female	Nodule	I	FNA	Positive	Positive	Agogo	Buruli ulcer
49	5	Male	ulcer	II	Swab	Positive	Positive	Agogo	Buruli ulcer
50	7	Female	Oedema	II	FNA	Positive	Negative	Agogo	Buruli ulcer
51	76	Male	ulcer	I	Swab	Negative	Negative	Agogo	Buruli ulcer
52	48	Male	ulcer	III	Swab	Negative	Negative	Agogo	Buruli ulcer
53	45	Female	ulcer	I	Swab	Negative	Negative	Agogo	Buruli ulcer
54	42	Male	ulcer	I	Swab	Negative	Negative	Agogo	Buruli ulcer
55	14	Male	ulcer	I	Swab	Negative	Negative	Agogo	Buruli ulcer
56	35	Male	ulcer	I	Swab	Positive	Positive	Agogo	Buruli ulcer
57	62	Male	ulcer	I	Swab	Positive	Positive	Nkawie	Buruli ulcer
58	28	Female	Nodule	I	FNA	Positive	Positive	Agogo	Buruli ulcer
59	40	Male	ulcer	I	Swab	negative	Negative	wassa Ayiem	Buruli ulcer
60	8	Male	ulcer	I	FNA	Positive	Positive	Agogo	Buruli ulcer
61	28	Male	ulcer	I	Swab	Positive	Positive	Tepa	Buruli ulcer
62	55	Female	ulcer	III	Swab	Positive	Positive	Dunkwa	Buruli ulcer
63	54	Female	ulcer	II	Swab	Positive	Positive	Agogo	Buruli ulcer
64	52	Male	ulcer	III	Swab	Positive	Positive	Agogo	Buruli ulcer
65	27	Female	Plaque	II	FNA	Negative	Negative	Dunkwa	Buruli ulcer
66	42	Female	ulcer	II	Swab	Negative	Negative	Kukuom	Buruli ulcer
67	40	Female	ulcer	III	Swab	Positive	Positive	Dunkwa	Buruli ulcer
68	62	Female	Ulcer	II	Swab	negative	negative	Agogo	Diabetic Foot ulcer
69	N/A	Male	Ulcer	II	Swab	negative	negative	Agogo	Scalp Mass
70	N/A	Female	Ulcer	II	Swab	negative	negative	Agogo	Trauma
71	N/A	Female	Ulcer	III	Swab	negative	negative	Agogo	Cellulitis
72	N/A	Male	Ulcer	II	Swab	negative	negative	Agogo	Human bite wound
73	N/A	Male	Ulcer	III	Swab	negative	negative	Agogo	Trauma/ road traffic accident
74	N/A	Male	Ulcer	II	Swab	negative	negative	Agogo	Trauma
75	N/A	Female	Ulcer	II	Swab	negative	negative	Agogo	surgical site infection
76	N/A	Male	Ulcer	III	Swab	negative	negative	Agogo	Cellulitis ulcer
77	22	Male	Ulcer	II	Swab	negative	negative	Agogo	Trauma
78	15	Female	Ulcer	III	Swab	negative	negative	Agogo	Osteomyelitis
79	6	Female	Ulcer	II	Swab	negative	negative	Agogo	Trauma/ road traffic accident
